# Supplementary material for: Circadian Activity Disruption in Cardiac Remodeling Patients Underlies Autonomic Dysfunction in Heart Failure
Source: Biomedicines. 2026 May 6;14(5):1054. doi: 10.3390/biomedicines14051054 (PMC13203849; doi:10.3390/biomedicines14051054)
Supplement: Supplementary file 1 [file biomedicines-14-01054-s001.zip]

Archive with 1 entries (1 files):
- biomedicines-4195951-supplementary.pdf
